# Supplementary material for: Ten-Hour Stable Noninvasive Brain-Computer Interface Realized by Semidry Hydrogel-Based Electrodes
Source: Research (Wash D C). 2022 Mar 10;2022:9830457. doi: 10.34133/2022/9830457 (PMC8933689; doi:10.34133/2022/9830457)
Supplement: Supplementary Materials — Figure S1: XRD spectrum of the metalized melamine sponge and melamine sponge substrate. Figure S2: XPS peak-differentiation-imitating analysis of Ag 3d for the metalized melamine sponge. Figure S3: TGA (red) and differential thermal analysis (blue) of the metalized melamine sponge. Figure S4: stimulus and temporal scheme comparison of the mVEP BCI speller. Figure S5: (a) impedance change rate of the AgPHMS semidry electrode system on different channels. (b) Impedance change rate of the commercial wet electrode system on different channels. Figure S6: epoch of the SSVEP stimulus paradigm. Figure S7: (a) scalp after using the AgPHMS semidry electrodes. (b) Scalp after using a commercially available wet electrode. Supplementary Video 1: MVEP experiment: wireless typing the phrase “THUHELLO WORLD” by a brain-controlled virtual keyboard based on EEG mapping using AgPHMS semidry electrodes. [file 9830457.f1.zip]

Archive with 2 entries (2 files):
- Supplementary Video 1.mp4
- Supporting Information .docx
